# Supplementary material for: Smoking-attributable mortality and years of potential life lost in 16 Brazilian capitals, 2003: a prevalence-based study
Source: BMC Public Health. 2009 Jun 26;9:206. doi: 10.1186/1471-2458-9-206 (PMC2711948; doi:10.1186/1471-2458-9-206)
Supplement: Additional file 2 — Aracaju. Data for the city of Aracaju in 2003, this file contains three spreadsheets: Mortality Smoking-Attributable Fractions (SAF) by Sex and Age, Smoking-attributable mortality (SAM) and Age-Adjusted SAM Rate per 100,000. [file 1471-2458-9-206-S2.xls]

## Sheet: Plan1
Mortality Smoking-Attributable Fractions by Sex and Age1
		Male		Female
Disease Category		35–64	65+	35–64	65+
Malignant Neoplasms
Lip, Oral Cavity, Pharynx		0.73	0.74	0.48	0.22
Esophagus		0.68	0.7	0.59	0.32
Stomach		0.25	0.26	0.11	0.02
Pancreas		0.24	0.24	0.24	0.08
Larynx		0.81	0.82	0.73	0.45
Trachea, Lung, Bronchus		0.87	0.88	0.72	0.45
Cervix Uteri		-	-	0.11	0.04
Kidney and Renal Pelvis		0.36	0.37	0.05	0.02
Urinary Bladder		0.43	0.45	0.28	0.08
Acute Myeloid Leukemia		0.21	0.22	0.09	0.01
Cardiovascular Diseases
Ischemic Heart Disease		0.35	0.15	0.28	0.04
Other Heart Disease		0.18	0.19	0.1	0.03
Cerebrovascular Disease		0.33	0.13	0.35	0.03
Atherosclerosis		0.28	0.29	0.11	0.05
Aortic Aneurysm		0.62	0.64	0.54	0.3
Other Arterial Disease		0.18	0.19	0.17	0.07
Respiratory Diseases
Pneumonia, Influenza		0.2	0.21	0.17	0.07
Bronchitis, Emphysema		0.88	0.89	0.8	0.43
Chronic Airway Obstruction		0.78	0.79	0.76	0.45
Data Elements
Smoking Prevalence	Copy of UF 28 Aracaju 2003 Smoking Prevalence
Relative Risk	CPS–II(82-88)
1 Among adults aged 35 years and older.

## Sheet: Plan2
Smoking-Attributable Mortality1,2
Disease Category	Male	Female	Total
Malignant Neoplasms
Lip, Oral Cavity, Pharynx	11	0	11
Esophagus	3	2	5
Stomach	1	0	1
Pancreas	1	0	1
Larynx	3	0	3
Trachea, Lung, Bronchus	27	8	35
Cervix Uteri	0	0	0
Kidney and Renal Pelvis	0	0	0
Urinary Bladder	0	0	0
Acute Myeloid Leukemia	0	0	0
Sub-total	46	10	56
Cardiovascular Diseases
Ischemic Heart Disease	20	6	26
Other Heart Disease	10	1	11
Cerebrovascular Disease	21	12	33
Atherosclerosis	0	0	0
Aortic Aneurysm	5	1	6
Other Arterial Disease	0	0	0
Sub-total	56	20	76
Respiratory Diseases
Pneumonia, Influenza	3	2	5
Bronchitis, Emphysema	5	1	6
Chronic Airway Obstruction	26	11	37
Sub-total	34	14	48
Total	136	44	180
Data Elements
Smoking Prevalence	Copy of UF 28 Aracaju 2003 Smoking Prevalence
Number of Deaths	Copy of UF 28 Aracaju 2003 Number of Deaths
Relative Risk	CPS–II(82-88)
1 Among adults aged 35 years and older.
2 Does not include burn or second hand smoke deaths.

## Sheet: Plan3
Age-Adjusted SAM Rate per 100,000 1,2
Disease Category	Male	Female	Total
Malignant Neoplasms
Lip, Oral Cavity, Pharynx	18.7	0.0	7.7
Esophagus	5.1	2.4	3.6
Stomach	2.0	0.0	0.8
Pancreas	2.0	0.0	0.8
Larynx	5.6	0.0	2.3
Trachea, Lung, Bronchus	48.4	9.8	24.9
Cervix Uteri	0.0	0.0	0.0
Kidney and Renal Pelvis	0.0	0.0	0.0
Urinary Bladder	0.0	0.0	0.0
Acute Myeloid Leukemia	0.0	0.0	0.0
Sub-total	81.8	12.2	40.1
Cardiovascular Diseases
Ischemic Heart Disease	35.5	7.2	18.7
Other Heart Disease	18.5	1.2	7.6
Cerebrovascular Disease	38.2	14.2	22.9
Atherosclerosis	0.0	0.0	0.0
Aortic Aneurysm	8.9	1.2	4.3
Other Arterial Disease	0.0	0.0	0.0
Sub-total	101.1	23.8	53.5
Respiratory Diseases
Pneumonia, Influenza	5.8	2.2	3.2
Bronchitis, Emphysema	9.0	1.2	4.2
Chronic Airway Obstruction	50.8	12.4	25.2
Sub-total	65.6	15.8	32.6
Total	248.5	51.8	126.2
Data Elements
Smoking Prevalence	Copy of UF 28 Aracaju 2003 Smoking Prevalence
Number of Deaths	Copy of UF 28 Aracaju 2003 Number of Deaths
Relative Risk	CPS–II(82-88)
Selected Population	Copy of UF 28 Aracaju 2000 Resident Population
Standard Population	Copy of Brazilian 2000 Standard Population
1 Among adults aged 35 years and older.
2 Does not include burn or second hand smoke deaths.

## Sheet: Plan6
1 Among adults aged 35 years and older.
2 Does not include burn or second hand smoke deaths.
3 Denote estimates in thousands of dollars.
