# Supplementary material for: Smoking-attributable mortality and years of potential life lost in 16 Brazilian capitals, 2003: a prevalence-based study
Source: BMC Public Health. 2009 Jun 26;9:206. doi: 10.1186/1471-2458-9-206 (PMC2711948; doi:10.1186/1471-2458-9-206)
Supplement: Additional file 3 — Belém. Data for the city of Belém in 2003, this file contains three spreadsheets: Mortality SAF by Sex and Age, SAM and Age-Adjusted SAM Rate per 100,000. [file 1471-2458-9-206-S3.xls]

## Sheet: Plan1
Mortality Smoking-Attributable Fractions by Sex and Age1
		Male		Female
Disease Category		35–64	65+	35–64	65+
Malignant Neoplasms
Lip, Oral Cavity, Pharynx		0.78	0.77	0.49	0.37
Esophagus		0.74	0.74	0.6	0.46
Stomach		0.3	0.3	0.11	0.1
Pancreas		0.3	0.27	0.24	0.18
Larynx		0.85	0.85	0.74	0.64
Trachea, Lung, Bronchus		0.9	0.9	0.73	0.62
Cervix Uteri		-	-	0.12	0.06
Kidney and Renal Pelvis		0.42	0.42	0.06	0.03
Urinary Bladder		0.5	0.5	0.28	0.25
Acute Myeloid Leukemia		0.26	0.26	0.09	0.11
Cardiovascular Diseases
Ischemic Heart Disease		0.42	0.17	0.3	0.08
Other Heart Disease		0.23	0.22	0.1	0.06
Cerebrovascular Disease		0.4	0.14	0.37	0.03
Atherosclerosis		0.34	0.33	0.13	0.04
Aortic Aneurysm		0.69	0.68	0.56	0.38
Other Arterial Disease		0.24	0.21	0.19	0.08
Respiratory Diseases
Pneumonia, Influenza		0.25	0.25	0.18	0.08
Bronchitis, Emphysema		0.9	0.91	0.8	0.79
Chronic Airway Obstruction		0.82	0.83	0.76	0.7
Data Elements
Smoking Prevalence	Copy of UF = 15 (Belem) Smoking Prevalence
Relative Risk	CPS–II(82-88)
1 Among adults aged 35 years and older.

## Sheet: Plan2
Smoking-Attributable Mortality1,2
Disease Category	Male	Female	Total
Malignant Neoplasms
Lip, Oral Cavity, Pharynx	27	3	30
Esophagus	12	0	12
Stomach	30	5	35
Pancreas	2	3	5
Larynx	18	2	20
Trachea, Lung, Bronchus	77	33	110
Cervix Uteri	0	7	7
Kidney and Renal Pelvis	3	0	3
Urinary Bladder	5	1	6
Acute Myeloid Leukemia	0	0	0
Sub-total	174	54	228
Cardiovascular Diseases
Ischemic Heart Disease	65	24	89
Other Heart Disease	29	12	41
Cerebrovascular Disease	75	50	125
Atherosclerosis	1	0	1
Aortic Aneurysm	8	5	13
Other Arterial Disease	0	0	0
Sub-total	178	91	269
Respiratory Diseases
Pneumonia, Influenza	28	12	40
Bronchitis, Emphysema	27	16	43
Chronic Airway Obstruction	99	58	157
Sub-total	154	86	240
Total	506	231	737
Data Elements
Smoking Prevalence	Copy of UF = 15 (Belem) Smoking Prevalence
Number of Deaths	Copy of UF=15 (Belem) 2003 Number of Deaths
Relative Risk	CPS–II(82-88)
1 Among adults aged 35 years and older.
2 Does not include burn or second hand smoke deaths.

## Sheet: Plan3
Age-Adjusted SAM Rate per 100,000 1,2
Disease Category	Male	Female	Total
Malignant Neoplasms
Lip, Oral Cavity, Pharynx	17.4	1.4	8.1
Esophagus	8.3	0.0	3.2
Stomach	19.6	2.2	9.5
Pancreas	1.4	1.4	1.4
Larynx	13.0	0.9	5.5
Trachea, Lung, Bronchus	52.7	15.1	30.2
Cervix Uteri	0.0	3.2	1.7
Kidney and Renal Pelvis	1.9	0.0	0.8
Urinary Bladder	3.6	0.5	1.7
Acute Myeloid Leukemia	0.0	0.0	0.0
Sub-total	117.9	24.7	62.1
Cardiovascular Diseases
Ischemic Heart Disease	42.5	10.8	23.8
Other Heart Disease	20.9	5.2	11.0
Cerebrovascular Disease	50.0	23.0	32.9
Atherosclerosis	0.9	0.0	0.2
Aortic Aneurysm	6.2	2.3	3.6
Other Arterial Disease	0.0	0.0	0.0
Sub-total	120.5	41.3	71.5
Respiratory Diseases
Pneumonia, Influenza	21.1	5.1	10.6
Bronchitis, Emphysema	19.6	6.4	11.5
Chronic Airway Obstruction	76.5	24.7	42.6
Sub-total	117.2	36.2	64.7
Total	355.6	102.2	198.3
Data Elements
Smoking Prevalence	Copy of UF = 15 (Belem) Smoking Prevalence
Number of Deaths	Copy of UF=15 (Belem) 2003 Number of Deaths
Relative Risk	CPS–II(82-88)
Selected Population	Copy of UF = 15 (Belem) 2000 Resident Population
Standard Population	Copy of Brazil 2000 Standard Population
1 Among adults aged 35 years and older.
2 Does not include burn or second hand smoke deaths.
