# Supplementary material for: Smoking-attributable mortality and years of potential life lost in 16 Brazilian capitals, 2003: a prevalence-based study
Source: BMC Public Health. 2009 Jun 26;9:206. doi: 10.1186/1471-2458-9-206 (PMC2711948; doi:10.1186/1471-2458-9-206)
Supplement: Additional file 4 — Belo Horizonte. Data for the city of Belo Horizonte in 2003, this file contains three spreadsheets: Mortality SAF by Sex and Age, SAM and Age-Adjusted SAM Rate per 100,000. [file 1471-2458-9-206-S4.xls]

## Sheet: Plan1
Mortality Smoking-Attributable Fractions by Sex and Age1
		Male		Female
Disease Category		35–64	65+	35–64	65+
Malignant Neoplasms
Lip, Oral Cavity, Pharynx		0.81	0.74	0.54	0.26
Esophagus		0.76	0.74	0.65	0.34
Stomach		0.33	0.29	0.13	0.07
Pancreas		0.33	0.21	0.28	0.12
Larynx		0.87	0.84	0.78	0.53
Trachea, Lung, Bronchus		0.91	0.89	0.77	0.5
Cervix Uteri		-	-	0.14	0.04
Kidney and Renal Pelvis		0.45	0.4	0.07	0.02
Urinary Bladder		0.53	0.49	0.32	0.17
Acute Myeloid Leukemia		0.29	0.24	0.11	0.07
Cardiovascular Diseases
Ischemic Heart Disease		0.45	0.16	0.34	0.05
Other Heart Disease		0.25	0.19	0.12	0.04
Cerebrovascular Disease		0.44	0.1	0.41	0.02
Atherosclerosis		0.37	0.28	0.15	0.02
Aortic Aneurysm		0.71	0.66	0.61	0.26
Other Arterial Disease		0.27	0.13	0.22	0.05
Respiratory Diseases
Pneumonia, Influenza		0.27	0.24	0.21	0.05
Bronchitis, Emphysema		0.91	0.92	0.83	0.71
Chronic Airway Obstruction		0.84	0.83	0.8	0.59
Data Elements
Smoking Prevalence	Copy of UF 31 BH 2003 Smoking Prevalence
Relative Risk	CPS–II(82-88)
1 Among adults aged 35 years and older.

## Sheet: Plan2
Smoking-Attributable Mortality1,2
Disease Category	Male	Female	Total
Malignant Neoplasms
Lip, Oral Cavity, Pharynx	39	10	49
Esophagus	53	9	62
Stomach	31	7	38
Pancreas	10	8	18
Larynx	26	3	29
Trachea, Lung, Bronchus	143	52	195
Cervix Uteri	0	3	3
Kidney and Renal Pelvis	3	0	3
Urinary Bladder	10	5	15
Acute Myeloid Leukemia	3	0	3
Sub-total	318	97	415
Cardiovascular Diseases
Ischemic Heart Disease	158	50	208
Other Heart Disease	110	34	144
Cerebrovascular Disease	112	78	190
Atherosclerosis	1	0	1
Aortic Aneurysm	43	19	62
Other Arterial Disease	3	0	3
Sub-total	427	181	608
Respiratory Diseases
Pneumonia, Influenza	48	18	66
Bronchitis, Emphysema	27	6	33
Chronic Airway Obstruction	183	89	272
Sub-total	258	113	371
Total	1.003	391	1.394
Data Elements
Smoking Prevalence	Copy of UF 31 BH 2003 Smoking Prevalence
Number of Deaths	Copy of UF 31 BH 2003 Number of Deaths
Relative Risk	CPS–II(82-88)
1 Among adults aged 35 years and older.
2 Does not include burn or second hand smoke deaths.

## Sheet: Plan3
Age-Adjusted SAM Rate per 100,000 1,2
Disease Category	Male	Female	Total
Malignant Neoplasms
Lip, Oral Cavity, Pharynx	11.5	2.0	5.8
Esophagus	15.5	1.8	7.4
Stomach	9.4	1.4	4.6
Pancreas	3.1	1.6	2.2
Larynx	7.5	0.6	3.5
Trachea, Lung, Bronchus	43.5	10.5	23.4
Cervix Uteri	0.0	0.6	0.3
Kidney and Renal Pelvis	0.9	0.0	0.4
Urinary Bladder	3.2	1.0	1.8
Acute Myeloid Leukemia	0.9	0.0	0.4
Sub-total	95.5	19.5	49.8
Cardiovascular Diseases
Ischemic Heart Disease	46.2	10.1	24.7
Other Heart Disease	33.2	6.7	17.1
Cerebrovascular Disease	32.8	16.2	22.4
Atherosclerosis	0.5	0.0	0.1
Aortic Aneurysm	13.8	3.8	7.4
Other Arterial Disease	1.0	0.0	0.4
Sub-total	127.5	36.8	72.1
Respiratory Diseases
Pneumonia, Influenza	15.5	3.5	7.9
Bronchitis, Emphysema	9.7	1.1	4.0
Chronic Airway Obstruction	64.1	16.8	33.1
Sub-total	89.3	21.4	45.0
Total	312.3	77.7	166.9
Data Elements
Smoking Prevalence	Copy of UF 31 BH 2003 Smoking Prevalence
Number of Deaths	Copy of UF 31 BH 2003 Number of Deaths
Relative Risk	CPS–II(82-88)
Selected Population	Copy of UF 31 BH 2000 Resident Population
Standard Population	Copy of Brazilian 2000 Standard Population
1 Among adults aged 35 years and older.
2 Does not include burn or second hand smoke deaths.
