# Supplementary material for: Smoking-attributable mortality and years of potential life lost in 16 Brazilian capitals, 2003: a prevalence-based study
Source: BMC Public Health. 2009 Jun 26;9:206. doi: 10.1186/1471-2458-9-206 (PMC2711948; doi:10.1186/1471-2458-9-206)
Supplement: Additional file 5 — Brasília. Data for the city of Brasilia in 2003, this file contains three spreadsheets: Mortality SAF by Sex and Age, SAM and Age-Adjusted SAM Rate per 100,000. [file 1471-2458-9-206-S5.xls]

## Sheet: Plan1
Mortality Smoking-Attributable Fractions by Sex and Age1
		Male		Female
Disease Category		35–64	65+	35–64	65+
Malignant Neoplasms
Lip, Oral Cavity, Pharynx		0.77	0.66	0.52	0.37
Esophagus		0.73	0.64	0.64	0.48
Stomach		0.29	0.21	0.13	0.08
Pancreas		0.28	0.17	0.27	0.17
Larynx		0.84	0.77	0.77	0.65
Trachea, Lung, Bronchus		0.9	0.83	0.76	0.63
Cervix Uteri		-	-	0.13	0.07
Kidney and Renal Pelvis		0.41	0.3	0.06	0.03
Urinary Bladder		0.49	0.38	0.31	0.22
Acute Myeloid Leukemia		0.25	0.17	0.1	0.08
Cardiovascular Diseases
Ischemic Heart Disease		0.41	0.11	0.33	0.08
Other Heart Disease		0.22	0.14	0.11	0.06
Cerebrovascular Disease		0.38	0.08	0.4	0.05
Atherosclerosis		0.33	0.22	0.14	0.07
Aortic Aneurysm		0.68	0.56	0.59	0.42
Other Arterial Disease		0.22	0.12	0.21	0.11
Respiratory Diseases
Pneumonia, Influenza		0.24	0.17	0.2	0.11
Bronchitis, Emphysema		0.9	0.86	0.82	0.75
Chronic Airway Obstruction		0.82	0.74	0.79	0.68
Data Elements
Smoking Prevalence	Copy of UF 53 Brasilia 2003 Smoking Prevalence
Relative Risk	CPS–II(82-88)
1 Among adults aged 35 years and older.

## Sheet: Plan2
Smoking-Attributable Mortality1,2
Disease Category	Male	Female	Total
Malignant Neoplasms
Lip, Oral Cavity, Pharynx	28	6	34
Esophagus	33	7	40
Stomach	18	5	23
Pancreas	4	8	12
Larynx	21	3	24
Trachea, Lung, Bronchus	80	33	113
Cervix Uteri	0	3	3
Kidney and Renal Pelvis	3	0	3
Urinary Bladder	7	1	8
Acute Myeloid Leukemia	2	0	2
Sub-total	196	66	262
Cardiovascular Diseases
Ischemic Heart Disease	84	40	124
Other Heart Disease	75	20	95
Cerebrovascular Disease	73	69	142
Atherosclerosis	1	0	1
Aortic Aneurysm	26	11	37
Other Arterial Disease	0	0	0
Sub-total	259	140	399
Respiratory Diseases
Pneumonia, Influenza	18	13	31
Bronchitis, Emphysema	13	7	20
Chronic Airway Obstruction	87	54	141
Sub-total	118	74	192
Total	573	280	853
Data Elements
Smoking Prevalence	Copy of UF 53 Brasilia 2003 Smoking Prevalence
Number of Deaths	Copy of UF 53 Brasilia 2003 Number of Deaths
Relative Risk	CPS–II(82-88)
1 Among adults aged 35 years and older.
2 Does not include burn or second hand smoke deaths.

## Sheet: Plan3
Age-Adjusted SAM Rate per 100,000 1,2
Disease Category	Male	Female	Total
Malignant Neoplasms
Lip, Oral Cavity, Pharynx	12.8	2.1	6.5
Esophagus	14.7	2.5	7.8
Stomach	8.8	1.8	4.7
Pancreas	2.1	2.9	2.6
Larynx	9.0	1.1	4.7
Trachea, Lung, Bronchus	41.6	12.4	24.8
Cervix Uteri	0.0	0.9	0.5
Kidney and Renal Pelvis	1.4	0.0	0.6
Urinary Bladder	4.0	0.5	1.9
Acute Myeloid Leukemia	0.7	0.0	0.3
Sub-total	95.1	24.2	54.4
Cardiovascular Diseases
Ischemic Heart Disease	37.3	14.3	24.4
Other Heart Disease	33.8	7.2	18.4
Cerebrovascular Disease	33.0	22.3	26.4
Atherosclerosis	0.9	0.0	0.3
Aortic Aneurysm	13.7	4.2	8.0
Other Arterial Disease	0.0	0.0	0.0
Sub-total	118.7	48.0	77.5
Respiratory Diseases
Pneumonia, Influenza	10.4	4.9	6.9
Bronchitis, Emphysema	10.1	2.9	5.4
Chronic Airway Obstruction	55.4	21.9	35.0
Sub-total	75.9	29.7	47.3
Total	289.7	101.9	179.2
Data Elements
Smoking Prevalence	Copy of UF 53 Brasilia 2003 Smoking Prevalence
Number of Deaths	Copy of UF 53 Brasilia 2003 Number of Deaths
Relative Risk	CPS–II(82-88)
Selected Population	Copy of UF 53 Brasilia 2000 Resident Population
Standard Population	Copy of Brazilian 2000 Standard Population
1 Among adults aged 35 years and older.
2 Does not include burn or second hand smoke deaths.
