# Supplementary material for: Smoking-attributable mortality and years of potential life lost in 16 Brazilian capitals, 2003: a prevalence-based study
Source: BMC Public Health. 2009 Jun 26;9:206. doi: 10.1186/1471-2458-9-206 (PMC2711948; doi:10.1186/1471-2458-9-206)
Supplement: Additional file 6 — Campo Grande. Data for the city of Campo Grande in 2003, this file contains three spreadsheets: Mortality SAF by Sex and Age, SAM and Age-Adjusted SAM Rate per 100,000. [file 1471-2458-9-206-S6.xls]

## Sheet: Plan1
Mortality Smoking-Attributable Fractions by Sex and Age1
		Male		Female
Disease Category		35–64	65+	35–64	65+
Malignant Neoplasms
Lip, Oral Cavity, Pharynx		0.76	0.61	0.47	0.32
Esophagus		0.72	0.65	0.58	0.43
Stomach		0.28	0.21	0.11	0.05
Pancreas		0.25	0.12	0.23	0.13
Larynx		0.84	0.76	0.73	0.59
Trachea, Lung, Bronchus		0.89	0.82	0.71	0.57
Cervix Uteri		-	-	0.1	0.06
Kidney and Renal Pelvis		0.4	0.29	0.05	0.03
Urinary Bladder		0.48	0.38	0.27	0.14
Acute Myeloid Leukemia		0.24	0.16	0.09	0.03
Cardiovascular Diseases
Ischemic Heart Disease		0.39	0.11	0.27	0.07
Other Heart Disease		0.2	0.12	0.09	0.05
Cerebrovascular Disease		0.33	0.05	0.33	0.05
Atherosclerosis		0.31	0.18	0.11	0.08
Aortic Aneurysm		0.66	0.54	0.53	0.4
Other Arterial Disease		0.19	0.05	0.16	0.11
Respiratory Diseases
Pneumonia, Influenza		0.23	0.17	0.16	0.11
Bronchitis, Emphysema		0.9	0.88	0.8	0.62
Chronic Airway Obstruction		0.81	0.76	0.75	0.6
Data Elements
Smoking Prevalence	Copy of UF 50 CGrande 2003 Smoking Prevalence
Relative Risk	CPS–II(82-88)
1 Among adults aged 35 years and older.

## Sheet: Plan2
Smoking-Attributable Mortality1,2
Disease Category	Male	Female	Total
Malignant Neoplasms
Lip, Oral Cavity, Pharynx	16	0	16
Esophagus	14	4	18
Stomach	5	0	5
Pancreas	3	0	3
Larynx	4	1	5
Trachea, Lung, Bronchus	57	21	78
Cervix Uteri	0	1	1
Kidney and Renal Pelvis	1	0	1
Urinary Bladder	2	0	2
Acute Myeloid Leukemia	0	0	0
Sub-total	102	27	129
Cardiovascular Diseases
Ischemic Heart Disease	56	18	74
Other Heart Disease	15	7	22
Cerebrovascular Disease	27	25	52
Atherosclerosis	0	0	0
Aortic Aneurysm	17	8	25
Other Arterial Disease	0	0	0
Sub-total	115	58	173
Respiratory Diseases
Pneumonia, Influenza	14	11	25
Bronchitis, Emphysema	20	7	27
Chronic Airway Obstruction	39	30	69
Sub-total	73	48	121
Total	290	133	423
Data Elements
Smoking Prevalence	Copy of UF 50 CGrande 2003 Smoking Prevalence
Number of Deaths	Copy of UF 50 CGrande 2003 Number of Deaths
Relative Risk	CPS–II(82-88)
1 Among adults aged 35 years and older.
2 Does not include burn or second hand smoke deaths.

## Sheet: Plan3
Age-Adjusted SAM Rate per 100,000 1,2
Disease Category	Male	Female	Total
Malignant Neoplasms
Lip, Oral Cavity, Pharynx	15.6	0.0	7.4
Esophagus	15.1	3.4	8.7
Stomach	5.3	0.0	2.4
Pancreas	2.9	0.0	1.4
Larynx	4.0	0.8	2.3
Trachea, Lung, Bronchus	63.1	18.8	38.7
Cervix Uteri	0.0	0.7	0.4
Kidney and Renal Pelvis	1.1	0.0	0.5
Urinary Bladder	2.3	0.0	1.0
Acute Myeloid Leukemia	0.0	0.0	0.0
Sub-total	109.4	23.7	62.8
Cardiovascular Diseases
Ischemic Heart Disease	56.9	16.1	35.1
Other Heart Disease	16.2	6.5	11.0
Cerebrovascular Disease	27.2	21.7	24.3
Atherosclerosis	0.0	0.0	0.0
Aortic Aneurysm	18.2	7.5	12.4
Other Arterial Disease	0.0	0.0	0.0
Sub-total	118.5	51.8	82.8
Respiratory Diseases
Pneumonia, Influenza	15.6	10.0	12.5
Bronchitis, Emphysema	22.7	6.5	13.8
Chronic Airway Obstruction	44.7	28.1	35.6
Sub-total	83.0	44.6	61.9
Total	310.9	120.1	207.5
Data Elements
Smoking Prevalence	Copy of UF 50 CGrande 2003 Smoking Prevalence
Number of Deaths	Copy of UF 50 CGrande 2003 Number of Deaths
Relative Risk	CPS–II(82-88)
Selected Population	Copy of UF 50 CGrande 2000 Resident Population
Standard Population	Copy of Brazilian 2000 Standard Population
1 Among adults aged 35 years and older.
2 Does not include burn or second hand smoke deaths.
