# Supplementary material for: Smoking-attributable mortality and years of potential life lost in 16 Brazilian capitals, 2003: a prevalence-based study
Source: BMC Public Health. 2009 Jun 26;9:206. doi: 10.1186/1471-2458-9-206 (PMC2711948; doi:10.1186/1471-2458-9-206)
Supplement: Additional file 7 — Curitiba. Data for the city of Curitiba in 2003, this file contains three spreadsheets: Mortality SAF by Sex and Age, SAM and Age-Adjusted SAM Rate per 100,000. [file 1471-2458-9-206-S7.xls]

## Sheet: Plan1
Mortality Smoking-Attributable Fractions by Sex and Age1
		Male		Female
Disease Category		35–64	65+	35–64	65+
Malignant Neoplasms
Lip, Oral Cavity, Pharynx		0.77	0.72	0.53	0.42
Esophagus		0.72	0.72	0.65	0.53
Stomach		0.28	0.27	0.12	0.09
Pancreas		0.28	0.2	0.28	0.2
Larynx		0.84	0.82	0.77	0.69
Trachea, Lung, Bronchus		0.89	0.87	0.76	0.67
Cervix Uteri		-	-	0.13	0.09
Kidney and Renal Pelvis		0.4	0.38	0.07	0.04
Urinary Bladder		0.48	0.46	0.31	0.23
Acute Myeloid Leukemia		0.25	0.22	0.09	0.07
Cardiovascular Diseases
Ischemic Heart Disease		0.4	0.15	0.34	0.1
Other Heart Disease		0.21	0.18	0.12	0.08
Cerebrovascular Disease		0.38	0.1	0.41	0.06
Atherosclerosis		0.32	0.27	0.15	0.09
Aortic Aneurysm		0.67	0.64	0.6	0.48
Other Arterial Disease		0.22	0.13	0.22	0.14
Respiratory Diseases
Pneumonia, Influenza		0.23	0.22	0.21	0.14
Bronchitis, Emphysema		0.9	0.91	0.82	0.76
Chronic Airway Obstruction		0.81	0.81	0.79	0.71
Data Elements
Smoking Prevalence	Copy of UF 41 Curitiba 2003 Smoking Prevalence
Relative Risk	CPS–II(82-88)
1 Among adults aged 35 years and older.

## Sheet: Plan2
Smoking-Attributable Mortality1,2
Disease Category	Male	Female	Total
Malignant Neoplasms
Lip, Oral Cavity, Pharynx	54	5	59
Esophagus	47	14	61
Stomach	20	3	23
Pancreas	10	7	17
Larynx	19	5	24
Trachea, Lung, Bronchus	132	57	189
Cervix Uteri	0	6	6
Kidney and Renal Pelvis	7	0	7
Urinary Bladder	13	0	13
Acute Myeloid Leukemia	0	0	0
Sub-total	302	97	399
Cardiovascular Diseases
Ischemic Heart Disease	174	79	253
Other Heart Disease	44	24	68
Cerebrovascular Disease	84	65	149
Atherosclerosis	4	0	4
Aortic Aneurysm	41	24	65
Other Arterial Disease	3	2	5
Sub-total	350	194	544
Respiratory Diseases
Pneumonia, Influenza	37	23	60
Bronchitis, Emphysema	57	25	82
Chronic Airway Obstruction	141	134	275
Sub-total	235	182	417
Total	887	473	1.36
Data Elements
Smoking Prevalence	Copy of UF 41 Curitiba 2003 Smoking Prevalence
Number of Deaths	Copy of UF 41 Curitiba 2003 Number of Deaths
Relative Risk	CPS–II(82-88)
1 Among adults aged 35 years and older.
2 Does not include burn or second hand smoke deaths.

## Sheet: Plan3
Age-Adjusted SAM Rate per 100,000 1,2
Disease Category	Male	Female	Total
Malignant Neoplasms
Lip, Oral Cavity, Pharynx	21.7	1.6	10.3
Esophagus	19.2	4.3	10.7
Stomach	9.4	0.9	4.2
Pancreas	4.1	2.2	3.1
Larynx	7.6	1.6	4.2
Trachea, Lung, Bronchus	61.0	17.7	34.6
Cervix Uteri	0.0	1.8	1.0
Kidney and Renal Pelvis	3.0	0.0	1.3
Urinary Bladder	7.2	0.0	2.5
Acute Myeloid Leukemia	0.0	0.0	0.0
Sub-total	133.2	30.1	71.9
Cardiovascular Diseases
Ischemic Heart Disease	73.3	24.6	45.2
Other Heart Disease	20.4	7.4	12.7
Cerebrovascular Disease	36.5	20.1	26.6
Atherosclerosis	2.2	0.0	0.8
Aortic Aneurysm	19.4	7.4	11.9
Other Arterial Disease	1.4	0.6	0.9
Sub-total	153.2	60.1	98.1
Respiratory Diseases
Pneumonia, Influenza	19.7	7.1	11.7
Bronchitis, Emphysema	30.3	7.8	15.9
Chronic Airway Obstruction	72.9	41.4	52.5
Sub-total	122.9	56.3	80.1
Total	409.3	146.5	250.1
Data Elements
Smoking Prevalence	Copy of UF 41 Curitiba 2003 Smoking Prevalence
Number of Deaths	Copy of UF 41 Curitiba 2003 Number of Deaths
Relative Risk	CPS–II(82-88)
Selected Population	Copy of UF 41 Curitiba 2000 Resident Population
Standard Population	Copy of Brazilian 2000 Standard Population
1 Among adults aged 35 years and older.
2 Does not include burn or second hand smoke deaths.
