# Supplementary material for: Smoking-attributable mortality and years of potential life lost in 16 Brazilian capitals, 2003: a prevalence-based study
Source: BMC Public Health. 2009 Jun 26;9:206. doi: 10.1186/1471-2458-9-206 (PMC2711948; doi:10.1186/1471-2458-9-206)
Supplement: Additional file 8 — Florianópolis. Data for the city of Florianópolis in 2003, this file contains three spreadsheets: Mortality SAF by Sex and Age, SAM and Age-Adjusted SAM Rate per 100,000. [file 1471-2458-9-206-S8.xls]

## Sheet: Plan1
Mortality Smoking-Attributable Fractions by Sex and Age1
		Male		Female
Disease Category		35–64	65+	35–64	65+
Malignant Neoplasms
Lip, Oral Cavity, Pharynx		0.79	0.7	0.55	0.28
Esophagus		0.74	0.72	0.66	0.37
Stomach		0.31	0.27	0.12	0.05
Pancreas		0.3	0.18	0.29	0.12
Larynx		0.85	0.81	0.79	0.54
Trachea, Lung, Bronchus		0.9	0.87	0.78	0.52
Cervix Uteri		-	-	0.14	0.05
Kidney and Renal Pelvis		0.43	0.37	0.07	0.02
Urinary Bladder		0.51	0.46	0.31	0.15
Acute Myeloid Leukemia		0.27	0.21	0.09	0.05
Cardiovascular Diseases
Ischemic Heart Disease		0.43	0.15	0.36	0.05
Other Heart Disease		0.23	0.17	0.13	0.04
Cerebrovascular Disease		0.4	0.08	0.44	0.03
Atherosclerosis		0.35	0.25	0.17	0.05
Aortic Aneurysm		0.69	0.63	0.63	0.32
Other Arterial Disease		0.24	0.1	0.24	0.08
Respiratory Diseases
Pneumonia, Influenza		0.25	0.22	0.23	0.07
Bronchitis, Emphysema		0.91	0.91	0.82	0.65
Chronic Airway Obstruction		0.83	0.81	0.8	0.58
Data Elements
Smoking Prevalence	Copy of UF 42 Floripa 2003 Smoking Prevalence
Relative Risk	CPS–II(82-88)
1 Among adults aged 35 years and older.

## Sheet: Plan2
Smoking-Attributable Mortality1,2
Disease Category	Male	Female	Total
Malignant Neoplasms
Lip, Oral Cavity, Pharynx	9	1	10
Esophagus	8	0	8
Stomach	4	0	4
Pancreas	1	0	1
Larynx	5	1	6
Trachea, Lung, Bronchus	40	19	59
Cervix Uteri	0	0	0
Kidney and Renal Pelvis	1	0	1
Urinary Bladder	2	0	2
Acute Myeloid Leukemia	0	0	0
Sub-total	70	21	91
Cardiovascular Diseases
Ischemic Heart Disease	34	8	42
Other Heart Disease	12	1	13
Cerebrovascular Disease	9	8	17
Atherosclerosis	0	0	0
Aortic Aneurysm	13	2	15
Other Arterial Disease	0	0	0
Sub-total	68	19	87
Respiratory Diseases
Pneumonia, Influenza	3	1	4
Bronchitis, Emphysema	9	2	11
Chronic Airway Obstruction	34	16	50
Sub-total	46	19	65
Total	184	59	243
Data Elements
Smoking Prevalence	Copy of UF 42 Floripa 2003 Smoking Prevalence
Number of Deaths	Copy of UF 42 Floripa 2003 Number of Deaths
Relative Risk	CPS–II(82-88)
1 Among adults aged 35 years and older.
2 Does not include burn or second hand smoke deaths.

## Sheet: Plan3
Age-Adjusted SAM Rate per 100,000 1,2
Disease Category	Male	Female	Total
Malignant Neoplasms
Lip, Oral Cavity, Pharynx	15.2	1.5	7.7
Esophagus	14.1	0.0	6.4
Stomach	7.9	0.0	3.3
Pancreas	2.0	0.0	0.9
Larynx	10.8	1.5	5.0
Trachea, Lung, Bronchus	79.5	26.7	48.9
Cervix Uteri	0.0	0.0	0.0
Kidney and Renal Pelvis	2.2	0.0	0.9
Urinary Bladder	3.5	0.0	1.6
Acute Myeloid Leukemia	0.0	0.0	0.0
Sub-total	135.2	29.7	74.7
Cardiovascular Diseases
Ischemic Heart Disease	61.7	11.3	33.4
Other Heart Disease	22.9	1.2	10.5
Cerebrovascular Disease	18.0	11.0	13.6
Atherosclerosis	0.0	0.0	0.0
Aortic Aneurysm	25.5	2.8	12.2
Other Arterial Disease	0.0	0.0	0.0
Sub-total	128.1	26.3	69.7
Respiratory Diseases
Pneumonia, Influenza	7.2	1.2	3.4
Bronchitis, Emphysema	19.0	2.7	9.3
Chronic Airway Obstruction	75.1	22.8	42.4
Sub-total	101.3	26.7	55.1
Total	364.6	82.7	199.5
Data Elements
Smoking Prevalence	Copy of UF 42 Floripa 2003 Smoking Prevalence
Number of Deaths	Copy of UF 42 Floripa 2003 Number of Deaths
Relative Risk	CPS–II(82-88)
Selected Population	Copy of UF 42 Floripa 2000 Resident Population
Standard Population	Copy of Brazilian 2000 Standard Population
1 Among adults aged 35 years and older.
2 Does not include burn or second hand smoke deaths.
