# Supplementary material for: Smoking-attributable mortality and years of potential life lost in 16 Brazilian capitals, 2003: a prevalence-based study
Source: BMC Public Health. 2009 Jun 26;9:206. doi: 10.1186/1471-2458-9-206 (PMC2711948; doi:10.1186/1471-2458-9-206)
Supplement: Additional file 9 — Fortaleza. Data for the city of Fortaleza in 2003, this file contains three spreadsheets: Mortality SAF by Sex and Age, SAM and Age-Adjusted SAM Rate per 100,000. [file 1471-2458-9-206-S9.xls]

## Sheet: Plan1
Mortality Smoking-Attributable Fractions by Sex and Age1
		Male		Female
Disease Category		35–64	65+	35–64	65+
Malignant Neoplasms
Lip, Oral Cavity, Pharynx		0.78	0.73	0.53	0.33
Esophagus		0.74	0.72	0.64	0.42
Stomach		0.3	0.28	0.13	0.08
Pancreas		0.29	0.21	0.28	0.16
Larynx		0.85	0.83	0.77	0.6
Trachea, Lung, Bronchus		0.9	0.88	0.76	0.58
Cervix Uteri		-	-	0.13	0.06
Kidney and Renal Pelvis		0.42	0.38	0.06	0.02
Urinary Bladder		0.5	0.47	0.32	0.21
Acute Myeloid Leukemia		0.26	0.23	0.11	0.08
Cardiovascular Diseases
Ischemic Heart Disease		0.42	0.15	0.33	0.07
Other Heart Disease		0.23	0.18	0.12	0.05
Cerebrovascular Disease		0.39	0.1	0.4	0.03
Atherosclerosis		0.34	0.28	0.14	0.04
Aortic Aneurysm		0.68	0.65	0.59	0.35
Other Arterial Disease		0.23	0.14	0.21	0.08
Respiratory Diseases
Pneumonia, Influenza		0.25	0.23	0.2	0.07
Bronchitis, Emphysema		0.91	0.91	0.83	0.75
Chronic Airway Obstruction		0.82	0.81	0.79	0.65
Data Elements
Smoking Prevalence	Copy of UF (Fortaleza) 2000 Smoking Prevalence
Relative Risk	CPS–II(82-88)
1 Among adults aged 35 years and older.

## Sheet: Plan2
Smoking-Attributable Mortality1,2
Disease Category	Male	Female	Total
Malignant Neoplasms
Lip, Oral Cavity, Pharynx	33	6	39
Esophagus	17	7	24
Stomach	27	5	32
Pancreas	5	5	10
Larynx	17	3	20
Trachea, Lung, Bronchus	104	57	161
Cervix Uteri	0	6	6
Kidney and Renal Pelvis	0	0	0
Urinary Bladder	2	0	2
Acute Myeloid Leukemia	0	0	0
Sub-total	205	89	294
Cardiovascular Diseases
Ischemic Heart Disease	88	34	122
Other Heart Disease	41	15	56
Cerebrovascular Disease	86	65	151
Atherosclerosis	0	0	0
Aortic Aneurysm	16	7	23
Other Arterial Disease	2	0	2
Sub-total	233	121	354
Respiratory Diseases
Pneumonia, Influenza	22	8	30
Bronchitis, Emphysema	13	8	21
Chronic Airway Obstruction	76	50	126
Sub-total	111	66	177
Total	549	276	825
Data Elements
Smoking Prevalence	Copy of UF (Fortaleza) 2003 Smoking Prevalence
Number of Deaths	Copy of UF=23 (Fortaleza) 2003 Number of Deaths
Relative Risk	CPS–II(82-88)
1 Among adults aged 35 years and older.
2 Does not include burn or second hand smoke deaths.

## Sheet: Plan3
Age-Adjusted SAM Rate per 100,000 1,2
Disease Category	Male	Female	Total
Malignant Neoplasms
Lip, Oral Cavity, Pharynx	12.0	1.5	5.9
Esophagus	6.3	1.8	3.6
Stomach	10.3	1.3	4.9
Pancreas	1.8	1.3	1.5
Larynx	6.3	0.8	3.0
Trachea, Lung, Bronchus	39.1	14.7	24.5
Cervix Uteri	0.0	1.5	0.9
Kidney and Renal Pelvis	0.0	0.0	0.0
Urinary Bladder	0.7	0.0	0.3
Acute Myeloid Leukemia	0.0	0.0	0.0
Sub-total	76.5	22.9	44.6
Cardiovascular Diseases
Ischemic Heart Disease	32.6	8.7	18.4
Other Heart Disease	16.1	3.7	8.4
Cerebrovascular Disease	31.8	16.7	22.5
Atherosclerosis	0.0	0.0	0.0
Aortic Aneurysm	6.1	1.8	3.5
Other Arterial Disease	0.8	0.0	0.3
Sub-total	87.4	30.9	53.1
Respiratory Diseases
Pneumonia, Influenza	8.7	2.0	4.5
Bronchitis, Emphysema	5.4	2.0	3.2
Chronic Airway Obstruction	30.0	12.2	19.1
Sub-total	44.1	16.2	26.8
Total	208.0	70.0	124.5
Data Elements
Smoking Prevalence	Copy of UF (Fortaleza) 2000 Smoking Prevalence
Number of Deaths	Copy of UF=23 (Fortaleza) 2003 Number of Deaths
Relative Risk	CPS–II(82-88)
Selected Population	Copy of UF Fortaleza 2000 Resident Population
Standard Population	Copy of Brazilian 2000 Standard Population
1 Among adults aged 35 years and older.
2 Does not include burn or second hand smoke deaths.
