# Supplementary material for: Smoking-attributable mortality and years of potential life lost in 16 Brazilian capitals, 2003: a prevalence-based study
Source: BMC Public Health. 2009 Jun 26;9:206. doi: 10.1186/1471-2458-9-206 (PMC2711948; doi:10.1186/1471-2458-9-206)
Supplement: Additional file 10 — João Pessoa. Data for the city of João Pessoa in 2003, this file contains three spreadsheets: Mortality SAF by Sex and Age, SAM and Age-Adjusted SAM Rate per 100,000. [file 1471-2458-9-206-S10.xls]

## Sheet: Plan1
Mortality Smoking-Attributable Fractions by Sex and Age1
		Male		Female
Disease Category		35–64	65+	35–64	65+
Malignant Neoplasms
Lip, Oral Cavity, Pharynx		0.8	0.69	0.46	0.33
Esophagus		0.74	0.69	0.57	0.44
Stomach		0.31	0.24	0.1	0.07
Pancreas		0.33	0.19	0.22	0.15
Larynx		0.86	0.8	0.72	0.6
Trachea, Lung, Bronchus		0.9	0.86	0.7	0.59
Cervix Uteri		-	-	0.1	0.06
Kidney and Renal Pelvis		0.43	0.34	0.05	0.03
Urinary Bladder		0.51	0.43	0.25	0.18
Acute Myeloid Leukemia		0.27	0.2	0.08	0.06
Cardiovascular Diseases
Ischemic Heart Disease		0.44	0.13	0.27	0.07
Other Heart Disease		0.24	0.16	0.09	0.06
Cerebrovascular Disease		0.44	0.09	0.34	0.04
Atherosclerosis		0.37	0.24	0.11	0.06
Aortic Aneurysm		0.7	0.6	0.52	0.39
Other Arterial Disease		0.27	0.12	0.17	0.1
Respiratory Diseases
Pneumonia, Influenza		0.26	0.2	0.16	0.1
Bronchitis, Emphysema		0.9	0.89	0.78	0.7
Chronic Airway Obstruction		0.82	0.79	0.74	0.64
Data Elements
Smoking Prevalence	Copy of UF 25 JPessoa 2003 Smoking Prevalence
Relative Risk	CPS–II(82-88)
1 Among adults aged 35 years and older.

## Sheet: Plan2
Smoking-Attributable Mortality1,2
Disease Category	Male	Female	Total
Malignant Neoplasms
Lip, Oral Cavity, Pharynx	13	1	14
Esophagus	5	2	7
Stomach	7	0	7
Pancreas	1	0	1
Larynx	7	1	8
Trachea, Lung, Bronchus	31	17	48
Cervix Uteri	0	0	0
Kidney and Renal Pelvis	0	0	0
Urinary Bladder	2	0	2
Acute Myeloid Leukemia	0	0	0
Sub-total	66	21	87
Cardiovascular Diseases
Ischemic Heart Disease	38	13	51
Other Heart Disease	18	9	27
Cerebrovascular Disease	32	23	55
Atherosclerosis	1	0	1
Aortic Aneurysm	6	1	7
Other Arterial Disease	0	0	0
Sub-total	95	46	141
Respiratory Diseases
Pneumonia, Influenza	6	3	9
Bronchitis, Emphysema	6	2	8
Chronic Airway Obstruction	40	26	66
Sub-total	52	31	83
Total	213	98	311
Data Elements
Smoking Prevalence	Copy of UF 25 JPessoa 2003 Smoking Prevalence
Number of Deaths	Copy of UF 25 (Joao Pessoa) 2003 Number of Deaths
Relative Risk	CPS–II(82-88)
1 Among adults aged 35 years and older.
2 Does not include burn or second hand smoke deaths.

## Sheet: Plan3
Age-Adjusted SAM Rate per 100,000 1,2
Disease Category	Male	Female	Total
Malignant Neoplasms
Lip, Oral Cavity, Pharynx	15.6	0.8	7.1
Esophagus	6.2	1.8	3.5
Stomach	8.6	0.0	3.4
Pancreas	1.1	0.0	0.5
Larynx	8.5	0.7	4.0
Trachea, Lung, Bronchus	39.8	14.1	24.1
Cervix Uteri	0.0	0.0	0.0
Kidney and Renal Pelvis	0.0	0.0	0.0
Urinary Bladder	2.4	0.0	1.0
Acute Myeloid Leukemia	0.0	0.0	0.0
Sub-total	82.2	17.4	43.6
Cardiovascular Diseases
Ischemic Heart Disease	46.2	10.7	25.3
Other Heart Disease	22.2	7.1	13.0
Cerebrovascular Disease	38.8	19.3	27.0
Atherosclerosis	1.2	0.0	0.4
Aortic Aneurysm	7.8	0.9	3.4
Other Arterial Disease	0.0	0.0	0.0
Sub-total	116.2	38.0	69.1
Respiratory Diseases
Pneumonia, Influenza	7.2	2.2	4.2
Bronchitis, Emphysema	7.7	1.7	3.9
Chronic Airway Obstruction	50.8	19.8	31.7
Sub-total	65.7	23.7	39.8
Total	264.1	79.1	152.5
Data Elements
Smoking Prevalence	Copy of UF 25 JPessoa 2003 Smoking Prevalence
Number of Deaths	Copy of UF 25 (Joao Pessoa) 2003 Number of Deaths
Relative Risk	CPS–II(82-88)
Selected Population	Copy of UF 25 JPessoa 2000 Resident Population
Standard Population	Copy of Brazilian 2000 Standard Population
1 Among adults aged 35 years and older.
2 Does not include burn or second hand smoke deaths.
