# Supplementary material for: Smoking-attributable mortality and years of potential life lost in 16 Brazilian capitals, 2003: a prevalence-based study
Source: BMC Public Health. 2009 Jun 26;9:206. doi: 10.1186/1471-2458-9-206 (PMC2711948; doi:10.1186/1471-2458-9-206)
Supplement: Additional file 11 — Manaus. Data for the city of Manaus in 2003, this file contains three spreadsheets: Mortality SAF by Sex and Age, SAM and Age-Adjusted SAM Rate per 100,000. [file 1471-2458-9-206-S11.xls]

## Sheet: Plan1
Mortality Smoking-Attributable Fractions by Sex and Age1
		Male		Female
Disease Category		35–64	65+	35–64	65+
Malignant Neoplasms
Lip, Oral Cavity, Pharynx		0.78	0.77	0.49	0.39
Esophagus		0.72	0.74	0.6	0.49
Stomach		0.29	0.3	0.11	0.1
Pancreas		0.3	0.27	0.25	0.19
Larynx		0.84	0.85	0.74	0.66
Trachea, Lung, Bronchus		0.9	0.9	0.73	0.64
Cervix Uteri		-	-	0.11	0.07
Kidney and Renal Pelvis		0.41	0.42	0.06	0.03
Urinary Bladder		0.49	0.5	0.28	0.25
Acute Myeloid Leukemia		0.25	0.26	0.09	0.11
Cardiovascular Diseases
Ischemic Heart Disease		0.41	0.17	0.3	0.09
Other Heart Disease		0.22	0.22	0.1	0.07
Cerebrovascular Disease		0.41	0.14	0.36	0.04
Atherosclerosis		0.34	0.32	0.12	0.05
Aortic Aneurysm		0.67	0.68	0.56	0.41
Other Arterial Disease		0.24	0.2	0.18	0.1
Respiratory Diseases
Pneumonia, Influenza		0.24	0.25	0.18	0.09
Bronchitis, Emphysema		0.89	0.91	0.8	0.79
Chronic Airway Obstruction		0.81	0.83	0.76	0.71
Data Elements
Smoking Prevalence	Copy of UF = 13 (Manaus) Smoking Prevalence
Relative Risk	CPS–II(82-88)
1 Among adults aged 35 years and older.

## Sheet: Plan2
Smoking-Attributable Mortality1,2
Disease Category	Male	Female	Total
Malignant Neoplasms
Lip, Oral Cavity, Pharynx	16	1	17
Esophagus	17	1	18
Stomach	24	3	27
Pancreas	3	1	4
Larynx	16	1	17
Trachea, Lung, Bronchus	80	29	109
Cervix Uteri	0	6	6
Kidney and Renal Pelvis	2	0	2
Urinary Bladder	4	0	4
Acute Myeloid Leukemia	0	0	0
Sub-total	162	42	204
Cardiovascular Diseases
Ischemic Heart Disease	38	12	50
Other Heart Disease	22	9	31
Cerebrovascular Disease	54	33	87
Atherosclerosis	0	0	0
Aortic Aneurysm	11	5	16
Other Arterial Disease	0	0	0
Sub-total	125	59	184
Respiratory Diseases
Pneumonia, Influenza	22	9	31
Bronchitis, Emphysema	7	7	14
Chronic Airway Obstruction	57	41	98
Sub-total	86	57	143
Total	373	158	531
Data Elements
Smoking Prevalence	Copy of UF = 13 (Manaus) Smoking Prevalence
Number of Deaths	Copy of UF = 13 (Manaus) Number of Deaths
Relative Risk	CPS–II(82-88)
1 Among adults aged 35 years and older.
2 Does not include burn or second hand smoke deaths.

## Sheet: Plan3
Age-Adjusted SAM Rate per 100,000 1,2
Disease Category	Male	Female	Total
Malignant Neoplasms
Lip, Oral Cavity, Pharynx	11.3	0.7	5.6
Esophagus	12.6	0.5	6.0
Stomach	19.0	1.9	9.3
Pancreas	2.3	0.6	1.4
Larynx	12.6	0.7	5.9
Trachea, Lung, Bronchus	67.1	17.6	39.0
Cervix Uteri	0.0	3.3	1.7
Kidney and Renal Pelvis	1.5	0.0	0.7
Urinary Bladder	4.6	0.0	1.6
Acute Myeloid Leukemia	0.0	0.0	0.0
Sub-total	131.0	25.3	71.2
Cardiovascular Diseases
Ischemic Heart Disease	29.3	7.5	17.1
Other Heart Disease	19.4	5.5	11.3
Cerebrovascular Disease	42.1	19.3	28.6
Atherosclerosis	0.0	0.0	0.0
Aortic Aneurysm	8.8	3.2	5.6
Other Arterial Disease	0.0	0.0	0.0
Sub-total	99.6	35.5	62.6
Respiratory Diseases
Pneumonia, Influenza	20.0	5.5	11.1
Bronchitis, Emphysema	6.9	4.6	5.5
Chronic Airway Obstruction	55.6	25.7	37.3
Sub-total	82.5	35.8	53.9
Total	313.1	96.6	187.7
Data Elements
Smoking Prevalence	Copy of UF = 13 (Manaus) Smoking Prevalence
Number of Deaths	Copy of UF = 13 (Manaus) Number of Deaths
Relative Risk	CPS–II(82-88)
Selected Population	Copy of UF = 13 (Manaus) Resident Population
Standard Population	Copy of Brazilian 2000 Standard Population
1 Among adults aged 35 years and older.
2 Does not include burn or second hand smoke deaths.
