# Supplementary material for: Smoking-attributable mortality and years of potential life lost in 16 Brazilian capitals, 2003: a prevalence-based study
Source: BMC Public Health. 2009 Jun 26;9:206. doi: 10.1186/1471-2458-9-206 (PMC2711948; doi:10.1186/1471-2458-9-206)
Supplement: Additional file 12 — Natal. Data for the city of Natal in 2003, this file contains three spreadsheets: Mortality SAF by Sex and Age, SAM and Age-Adjusted SAM Rate per 100,000. [file 1471-2458-9-206-S12.xls]

## Sheet: Plan1
Mortality Smoking-Attributable Fractions by Sex and Age1
		Male		Female
Disease Category		35–64	65+	35–64	65+
Malignant Neoplasms
Lip, Oral Cavity, Pharynx		0.77	0.72	0.5	0.29
Esophagus		0.71	0.72	0.61	0.37
Stomach		0.28	0.27	0.11	0.08
Pancreas		0.28	0.21	0.25	0.14
Larynx		0.83	0.82	0.75	0.56
Trachea, Lung, Bronchus		0.89	0.88	0.74	0.53
Cervix Uteri		-	-	0.12	0.05
Kidney and Renal Pelvis		0.39	0.38	0.06	0.02
Urinary Bladder		0.47	0.47	0.28	0.19
Acute Myeloid Leukemia		0.24	0.22	0.09	0.09
Cardiovascular Diseases
Ischemic Heart Disease		0.39	0.15	0.31	0.06
Other Heart Disease		0.21	0.18	0.1	0.04
Cerebrovascular Disease		0.38	0.1	0.38	0.02
Atherosclerosis		0.32	0.27	0.13	0.02
Aortic Aneurysm		0.66	0.64	0.57	0.29
Other Arterial Disease		0.22	0.14	0.19	0.05
Respiratory Diseases
Pneumonia, Influenza		0.23	0.22	0.19	0.05
Bronchitis, Emphysema		0.89	0.91	0.8	0.74
Chronic Airway Obstruction		0.8	0.81	0.77	0.62
Data Elements
Smoking Prevalence	Copy of UF 24 (Natal) 2003 Smoking Prevalence
Relative Risk	CPS–II(82-88)
1 Among adults aged 35 years and older.

## Sheet: Plan2
Smoking-Attributable Mortality1,2
Disease Category	Male	Female	Total
Malignant Neoplasms
Lip, Oral Cavity, Pharynx	10	0	10
Esophagus	6	1	7
Stomach	7	0	7
Pancreas	2	2	4
Larynx	11	1	12
Trachea, Lung, Bronchus	45	16	61
Cervix Uteri	0	0	0
Kidney and Renal Pelvis	1	0	1
Urinary Bladder	1	0	1
Acute Myeloid Leukemia	0	0	0
Sub-total	83	20	103
Cardiovascular Diseases
Ischemic Heart Disease	51	23	74
Other Heart Disease	13	1	14
Cerebrovascular Disease	23	18	41
Atherosclerosis	1	0	1
Aortic Aneurysm	14	8	22
Other Arterial Disease	0	0	0
Sub-total	102	50	152
Respiratory Diseases
Pneumonia, Influenza	10	4	14
Bronchitis, Emphysema	9	4	13
Chronic Airway Obstruction	29	23	52
Sub-total	48	31	79
Total	233	101	334
Data Elements
Smoking Prevalence	Copy of UF 24 (Natal) 2003 Smoking Prevalence
Number of Deaths	Copy of UF 24 (Natal) 2003 Number of Deaths
Relative Risk	CPS–II(82-88)
1 Among adults aged 35 years and older.
2 Does not include burn or second hand smoke deaths.

## Sheet: Plan3
Age-Adjusted SAM Rate per 100,000 1,2
Disease Category	Male	Female	Total
Malignant Neoplasms
Lip, Oral Cavity, Pharynx	10.4	0.0	4.3
Esophagus	5.9	0.8	2.9
Stomach	7.4	0.0	3.0
Pancreas	2.0	1.4	1.7
Larynx	12.1	0.7	5.3
Trachea, Lung, Bronchus	48.1	11.3	26.0
Cervix Uteri	0.0	0.0	0.0
Kidney and Renal Pelvis	1.1	0.0	0.4
Urinary Bladder	1.0	0.0	0.4
Acute Myeloid Leukemia	0.0	0.0	0.0
Sub-total	88.0	14.2	44.0
Cardiovascular Diseases
Ischemic Heart Disease	52.3	16.2	31.0
Other Heart Disease	13.9	0.5	5.6
Cerebrovascular Disease	24.0	13.2	17.1
Atherosclerosis	1.0	0.0	0.4
Aortic Aneurysm	14.4	5.7	9.2
Other Arterial Disease	0.0	0.0	0.0
Sub-total	105.6	35.6	63.3
Respiratory Diseases
Pneumonia, Influenza	10.5	2.5	5.4
Bronchitis, Emphysema	9.8	2.6	5.4
Chronic Airway Obstruction	30.7	16.0	21.3
Sub-total	51.0	21.1	32.1
Total	244.6	70.9	139.4
Data Elements
Smoking Prevalence	Copy of UF 24 (Natal) 2003 Smoking Prevalence
Number of Deaths	Copy of UF 24 (Natal) 2003 Number of Deaths
Relative Risk	CPS–II(82-88)
Selected Population	Copy of UF 24 (Natal) 2000 Resident Population
Standard Population	Copy of Brazilian 2000 Standard Population
1 Among adults aged 35 years and older.
2 Does not include burn or second hand smoke deaths.
