# Supplementary material for: Smoking-attributable mortality and years of potential life lost in 16 Brazilian capitals, 2003: a prevalence-based study
Source: BMC Public Health. 2009 Jun 26;9:206. doi: 10.1186/1471-2458-9-206 (PMC2711948; doi:10.1186/1471-2458-9-206)
Supplement: Additional file 13 — Porto Alegre. Data for the city of Porto Alegre in 2003, this file contains three spreadsheets: Mortality SAF by Sex and Age, SAM and Age-Adjusted SAM Rate per 100,000. [file 1471-2458-9-206-S13.xls]

## Sheet: Plan1
Mortality Smoking-Attributable Fractions by Sex and Age1
		Male		Female
Disease Category		35–64	65+	35–64	65+
Malignant Neoplasms
Lip, Oral Cavity, Pharynx		0.8	0.74	0.59	0.33
Esophagus		0.75	0.75	0.7	0.43
Stomach		0.32	0.3	0.15	0.07
Pancreas		0.32	0.21	0.32	0.15
Larynx		0.86	0.84	0.81	0.6
Trachea, Lung, Bronchus		0.91	0.89	0.8	0.58
Cervix Uteri		-	-	0.16	0.06
Kidney and Renal Pelvis		0.44	0.41	0.08	0.03
Urinary Bladder		0.52	0.5	0.36	0.18
Acute Myeloid Leukemia		0.28	0.25	0.12	0.06
Cardiovascular Diseases
Ischemic Heart Disease		0.44	0.17	0.39	0.07
Other Heart Disease		0.25	0.2	0.14	0.05
Cerebrovascular Disease		0.43	0.1	0.47	0.04
Atherosclerosis		0.36	0.29	0.18	0.06
Aortic Aneurysm		0.7	0.67	0.66	0.37
Other Arterial Disease		0.26	0.13	0.26	0.09
Respiratory Diseases
Pneumonia, Influenza		0.27	0.25	0.26	0.09
Bronchitis, Emphysema		0.91	0.92	0.85	0.71
Chronic Airway Obstruction		0.83	0.83	0.83	0.64
Data Elements
Smoking Prevalence	Copy of UF 43 Poa 2003 Smoking Prevalence
Relative Risk	CPS–II(82-88)
1 Among adults aged 35 years and older.

## Sheet: Plan2
Smoking-Attributable Mortality1,2
Disease Category	Male	Female	Total
Malignant Neoplasms
Lip, Oral Cavity, Pharynx	36	7	43
Esophagus	55	9	64
Stomach	26	2	28
Pancreas	8	9	17
Larynx	26	4	30
Trachea, Lung, Bronchus	230	81	311
Cervix Uteri	0	5	5
Kidney and Renal Pelvis	17	0	17
Urinary Bladder	24	2	26
Acute Myeloid Leukemia	2	0	2
Sub-total	424	119	543
Cardiovascular Diseases
Ischemic Heart Disease	165	75	240
Other Heart Disease	52	20	72
Cerebrovascular Disease	94	74	168
Atherosclerosis	0	0	0
Aortic Aneurysm	51	17	68
Other Arterial Disease	2	1	3
Sub-total	364	187	551
Respiratory Diseases
Pneumonia, Influenza	30	18	48
Bronchitis, Emphysema	57	17	74
Chronic Airway Obstruction	240	117	357
Sub-total	327	152	479
Total	1.115	458	1.573
Data Elements
Smoking Prevalence	Copy of UF 43 Poa 2003 Smoking Prevalence
Number of Deaths	Copy of UF 43 Poa 2003 Number of Deaths
Relative Risk	CPS–II(82-88)
1 Among adults aged 35 years and older.
2 Does not include burn or second hand smoke deaths.

## Sheet: Plan3
Age-Adjusted SAM Rate per 100,000 1,2
Disease Category	Male	Female	Total
Malignant Neoplasms
Lip, Oral Cavity, Pharynx	14.1	1.8	6.9
Esophagus	22.6	2.5	10.2
Stomach	11.0	0.5	4.4
Pancreas	3.3	2.3	2.7
Larynx	10.4	1.0	4.8
Trachea, Lung, Bronchus	94.7	21.3	48.6
Cervix Uteri	0.0	1.6	0.9
Kidney and Renal Pelvis	7.2	0.0	2.6
Urinary Bladder	10.5	0.4	3.9
Acute Myeloid Leukemia	0.8	0.0	0.3
Sub-total	174.6	31.4	85.3
Cardiovascular Diseases
Ischemic Heart Disease	69.9	19.5	38.3
Other Heart Disease	23.3	4.7	11.3
Cerebrovascular Disease	38.8	20.4	27.1
Atherosclerosis	0.0	0.0	0.0
Aortic Aneurysm	21.9	4.1	10.6
Other Arterial Disease	0.8	0.2	0.5
Sub-total	154.7	48.9	87.8
Respiratory Diseases
Pneumonia, Influenza	14.5	4.4	7.6
Bronchitis, Emphysema	26.5	4.0	11.3
Chronic Airway Obstruction	109.6	27.2	54.4
Sub-total	150.6	35.6	73.3
Total	479.9	115.9	246.4
Data Elements
Smoking Prevalence	Copy of UF 43 Poa 2003 Smoking Prevalence
Number of Deaths	Copy of UF 43 Poa 2003 Number of Deaths
Relative Risk	CPS–II(82-88)
Selected Population	Copy of UF 43 Poa 2000 Resident Population
Standard Population	Copy of Brazilian 2000 Standard Population
1 Among adults aged 35 years and older.
2 Does not include burn or second hand smoke deaths.
