# Supplementary material for: Smoking-attributable mortality and years of potential life lost in 16 Brazilian capitals, 2003: a prevalence-based study
Source: BMC Public Health. 2009 Jun 26;9:206. doi: 10.1186/1471-2458-9-206 (PMC2711948; doi:10.1186/1471-2458-9-206)
Supplement: Additional file 14 — Recife. Data for the city of Recife in 2003, this file contains three spreadsheets: Mortality SAF by Sex and Age, SAM and Age-Adjusted SAM Rate per 100,000. [file 1471-2458-9-206-S14.xls]

## Sheet: Plan1
Mortality Smoking-Attributable Fractions by Sex and Age1
		Male		Female
Disease Category		35–64	65+	35–64	65+
Malignant Neoplasms
Lip, Oral Cavity, Pharynx		0.78	0.76	0.52	0.33
Esophagus		0.73	0.73	0.63	0.43
Stomach		0.29	0.29	0.12	0.08
Pancreas		0.29	0.27	0.26	0.15
Larynx		0.85	0.84	0.76	0.6
Trachea, Lung, Bronchus		0.9	0.89	0.75	0.58
Cervix Uteri		-	-	0.13	0.06
Kidney and Renal Pelvis		0.42	0.4	0.06	0.03
Urinary Bladder		0.5	0.48	0.3	0.19
Acute Myeloid Leukemia		0.26	0.25	0.09	0.07
Cardiovascular Diseases
Ischemic Heart Disease		0.41	0.17	0.32	0.07
Other Heart Disease		0.22	0.21	0.11	0.05
Cerebrovascular Disease		0.39	0.14	0.4	0.03
Atherosclerosis		0.34	0.32	0.14	0.05
Aortic Aneurysm		0.68	0.67	0.59	0.36
Other Arterial Disease		0.23	0.2	0.21	0.08
Respiratory Diseases
Pneumonia, Influenza		0.24	0.24	0.2	0.08
Bronchitis, Emphysema		0.9	0.9	0.81	0.73
Chronic Airway Obstruction		0.82	0.81	0.78	0.64
Data Elements
Smoking Prevalence	Copy of UF 26 Recife 2003 Smoking Prevalence
Relative Risk	CPS–II(82-88)
1 Among adults aged 35 years and older.

## Sheet: Plan2
Smoking-Attributable Mortality1,2
Disease Category	Male	Female	Total
Malignant Neoplasms
Lip, Oral Cavity, Pharynx	35	1	36
Esophagus	18	4	22
Stomach	16	3	19
Pancreas	10	7	17
Larynx	25	1	26
Trachea, Lung, Bronchus	90	49	139
Cervix Uteri	0	6	6
Kidney and Renal Pelvis	5	0	5
Urinary Bladder	6	0	6
Acute Myeloid Leukemia	0	0	0
Sub-total	205	71	276
Cardiovascular Diseases
Ischemic Heart Disease	159	86	245
Other Heart Disease	45	16	61
Cerebrovascular Disease	96	67	163
Atherosclerosis	3	0	3
Aortic Aneurysm	25	22	47
Other Arterial Disease	1	2	3
Sub-total	329	193	522
Respiratory Diseases
Pneumonia, Influenza	28	13	41
Bronchitis, Emphysema	28	15	43
Chronic Airway Obstruction	85	62	147
Sub-total	141	90	231
Total	675	354	1.029
Data Elements
Smoking Prevalence	Copy of UF 26 Recife 2003 Smoking Prevalence
Number of Deaths	Copy of UF 26 Recife 2003 Number of Deaths
Relative Risk	CPS–II(82-88)
1 Among adults aged 35 years and older.
2 Does not include burn or second hand smoke deaths.

## Sheet: Plan3
Age-Adjusted SAM Rate per 100,000 1,2
Disease Category	Male	Female	Total
Malignant Neoplasms
Lip, Oral Cavity, Pharynx	16.4	0.3	6.9
Esophagus	8.4	1.2	4.1
Stomach	7.9	0.8	3.5
Pancreas	4.8	2.3	3.2
Larynx	12.2	0.3	4.9
Trachea, Lung, Bronchus	45.1	15.5	26.2
Cervix Uteri	0.0	2.0	1.1
Kidney and Renal Pelvis	2.4	0.0	0.9
Urinary Bladder	3.1	0.0	1.1
Acute Myeloid Leukemia	0.0	0.0	0.0
Sub-total	100.3	22.4	51.9
Cardiovascular Diseases
Ischemic Heart Disease	77.5	27.0	46.3
Other Heart Disease	22.4	4.7	11.3
Cerebrovascular Disease	47.0	21.5	30.9
Atherosclerosis	1.8	0.0	0.5
Aortic Aneurysm	12.5	6.8	8.8
Other Arterial Disease	0.5	0.5	0.5
Sub-total	161.7	60.5	98.3
Respiratory Diseases
Pneumonia, Influenza	14.2	3.7	7.5
Bronchitis, Emphysema	15.0	4.2	7.8
Chronic Airway Obstruction	44.1	17.4	26.8
Sub-total	73.3	25.3	42.1
Total	335.3	108.2	192.3
Data Elements
Smoking Prevalence	Copy of UF 26 Recife 2003 Smoking Prevalence
Number of Deaths	Copy of UF 26 Recife 2003 Number of Deaths
Relative Risk	CPS–II(82-88)
Selected Population	Copy of UF 26 Recife 2000 Resident Population
Standard Population	Copy of Brazilian 2000 Standard Population
1 Among adults aged 35 years and older.
2 Does not include burn or second hand smoke deaths.
