# Supplementary material for: Smoking-attributable mortality and years of potential life lost in 16 Brazilian capitals, 2003: a prevalence-based study
Source: BMC Public Health. 2009 Jun 26;9:206. doi: 10.1186/1471-2458-9-206 (PMC2711948; doi:10.1186/1471-2458-9-206)
Supplement: Additional file 15 — Rio de Janeiro. Data for the city of Rio de Janeiro in 2003, this file contains three spreadsheets: Mortality SAF by Sex and Age, SAM and Age-Adjusted SAM Rate per 100,000. [file 1471-2458-9-206-S15.xls]

## Sheet: Plan1
Mortality Smoking-Attributable Fractions by Sex and Age1
		Male		Female
Disease Category		35–64	65+	35–64	65+
Malignant Neoplasms
Lip, Oral Cavity, Pharynx		0.77	0.74	0.55	0.27
Esophagus		0.73	0.73	0.66	0.36
Stomach		0.29	0.29	0.14	0.05
Pancreas		0.28	0.23	0.29	0.11
Larynx		0.84	0.83	0.79	0.53
Trachea, Lung, Bronchus		0.89	0.88	0.78	0.5
Cervix Uteri		-	-	0.14	0.04
Kidney and Renal Pelvis		0.41	0.4	0.07	0.02
Urinary Bladder		0.49	0.48	0.33	0.14
Acute Myeloid Leukemia		0.25	0.24	0.11	0.05
Cardiovascular Diseases
Ischemic Heart Disease		0.41	0.16	0.35	0.05
Other Heart Disease		0.22	0.2	0.13	0.04
Cerebrovascular Disease		0.37	0.11	0.43	0.03
Atherosclerosis		0.33	0.29	0.16	0.04
Aortic Aneurysm		0.67	0.66	0.62	0.3
Other Arterial Disease		0.22	0.16	0.23	0.07
Respiratory Diseases
Pneumonia, Influenza		0.24	0.24	0.22	0.07
Bronchitis, Emphysema		0.9	0.91	0.83	0.65
Chronic Airway Obstruction		0.82	0.82	0.8	0.57
Data Elements
Smoking Prevalence	Copy of UF 33 Rio 2003 Smoking Prevalence
Relative Risk	CPS–II(82-88)
1 Among adults aged 35 years and older.

## Sheet: Plan2
Smoking-Attributable Mortality1,2
Disease Category	Male	Female	Total
Malignant Neoplasms
Lip, Oral Cavity, Pharynx	192	25	217
Esophagus	114	24	138
Stomach	89	16	105
Pancreas	31	33	64
Larynx	114	11	125
Trachea, Lung, Bronchus	619	238	857
Cervix Uteri	0	21	21
Kidney and Renal Pelvis	29	0	29
Urinary Bladder	45	10	55
Acute Myeloid Leukemia	12	2	14
Sub-total	1.245	380	1.625
Cardiovascular Diseases
Ischemic Heart Disease	637	249	886
Other Heart Disease	242	72	314
Cerebrovascular Disease	420	309	729
Atherosclerosis	8	3	11
Aortic Aneurysm	113	35	148
Other Arterial Disease	11	9	20
Sub-total	1.431	677	2.108
Respiratory Diseases
Pneumonia, Influenza	198	81	279
Bronchitis, Emphysema	102	28	130
Chronic Airway Obstruction	635	299	934
Sub-total	935	408	1.343
Total	3.611	1.465	5.076
Data Elements
Smoking Prevalence	Copy of UF 33 Rio 2003 Smoking Prevalence
Number of Deaths	Copy of UF 33 Rio 2003 Number of Deaths
Relative Risk	CPS–II(82-88)
1 Among adults aged 35 years and older.
2 Does not include burn or second hand smoke deaths.

## Sheet: Plan3
Age-Adjusted SAM Rate per 100,000 1,2
Disease Category	Male	Female	Total
Malignant Neoplasms
Lip, Oral Cavity, Pharynx	16.6	1.6	7.9
Esophagus	9.7	1.4	4.9
Stomach	7.7	0.9	3.6
Pancreas	2.7	2.0	2.2
Larynx	9.8	0.7	4.3
Trachea, Lung, Bronchus	52.9	14.2	29.5
Cervix Uteri	0.0	1.4	0.8
Kidney and Renal Pelvis	2.5	0.0	1.0
Urinary Bladder	4.0	0.5	1.8
Acute Myeloid Leukemia	1.1	0.1	0.5
Sub-total	107.0	22.8	56.5
Cardiovascular Diseases
Ischemic Heart Disease	55.8	15.1	31.4
Other Heart Disease	21.8	4.1	10.8
Cerebrovascular Disease	36.8	20.2	26.5
Atherosclerosis	0.8	0.1	0.4
Aortic Aneurysm	9.8	2.0	5.0
Other Arterial Disease	1.0	0.5	0.7
Sub-total	126.0	42.0	74.8
Respiratory Diseases
Pneumonia, Influenza	18.6	4.2	9.4
Bronchitis, Emphysema	9.1	1.5	4.3
Chronic Airway Obstruction	57.5	15.8	30.5
Sub-total	85.2	21.5	44.2
Total	318.2	86.3	175.5
Data Elements
Smoking Prevalence	Copy of UF 33 Rio 2003 Smoking Prevalence
Number of Deaths	Copy of UF 33 Rio 2003 Number of Deaths
Relative Risk	CPS–II(82-88)
Selected Population	Copy of UF 33 Rio 2000 Resident Population
Standard Population	Copy of Brazilian 2000 Standard Population
1 Among adults aged 35 years and older.
2 Does not include burn or second hand smoke deaths.
