# Supplementary material for: Smoking-attributable mortality and years of potential life lost in 16 Brazilian capitals, 2003: a prevalence-based study
Source: BMC Public Health. 2009 Jun 26;9:206. doi: 10.1186/1471-2458-9-206 (PMC2711948; doi:10.1186/1471-2458-9-206)
Supplement: Additional file 16 — São Paulo. Data for the city of São Paulo in 2003, this file contains three spreadsheets: Mortality SAF by Sex and Age, SAM and Age-Adjusted SAM Rate per 100,000. [file 1471-2458-9-206-S16.xls]

## Sheet: Plan1
Mortality Smoking-Attributable Fractions by Sex and Age1
		Male		Female
Disease Category		35–64	65+	35–64	65+
Malignant Neoplasms
Lip, Oral Cavity, Pharynx		0.79	0.77	0.53	0.38
Esophagus		0.74	0.72	0.64	0.48
Stomach		0.31	0.29	0.13	0.08
Pancreas		0.31	0.27	0.28	0.18
Larynx		0.86	0.84	0.78	0.65
Trachea, Lung, Bronchus		0.9	0.89	0.76	0.63
Cervix Uteri		-	-	0.13	0.07
Kidney and Renal Pelvis		0.43	0.41	0.07	0.03
Urinary Bladder		0.51	0.49	0.32	0.21
Acute Myeloid Leukemia		0.27	0.25	0.11	0.07
Cardiovascular Diseases
Ischemic Heart Disease		0.43	0.17	0.33	0.08
Other Heart Disease		0.24	0.21	0.12	0.07
Cerebrovascular Disease		0.41	0.15	0.4	0.05
Atherosclerosis		0.35	0.32	0.14	0.07
Aortic Aneurysm		0.7	0.67	0.6	0.43
Other Arterial Disease		0.25	0.21	0.21	0.11
Respiratory Diseases
Pneumonia, Influenza		0.26	0.24	0.21	0.11
Bronchitis, Emphysema		0.91	0.9	0.83	0.75
Chronic Airway Obstruction		0.83	0.81	0.8	0.68
Data Elements
Smoking Prevalence	Copy of UF 35 Sao Paulo 2003 Smoking Prevalence
Relative Risk	CPS–II(82-88)
1 Among adults aged 35 years and older.

## Sheet: Plan2
Smoking-Attributable Mortality1,2
Disease Category	Male	Female	Total
Malignant Neoplasms
Lip, Oral Cavity, Pharynx	297	31	328
Esophagus	254	50	304
Stomach	187	37	224
Pancreas	66	53	119
Larynx	213	15	228
Trachea, Lung, Bronchus	857	332	1.189
Cervix Uteri	0	30	30
Kidney and Renal Pelvis	47	0	47
Urinary Bladder	83	17	100
Acute Myeloid Leukemia	17	8	25
Sub-total	2.021	573	2.594
Cardiovascular Diseases
Ischemic Heart Disease	1.361	541	1.902
Other Heart Disease	368	163	531
Cerebrovascular Disease	642	430	1.072
Atherosclerosis	24	6	30
Aortic Aneurysm	304	130	434
Other Arterial Disease	36	25	61
Sub-total	2.735	1.295	4.03
Respiratory Diseases
Pneumonia, Influenza	428	234	662
Bronchitis, Emphysema	218	97	315
Chronic Airway Obstruction	1.042	558	1.6
Sub-total	1.688	889	2.577
Total	6.444	2.757	9.201
Data Elements
Smoking Prevalence	Copy of UF 35 Sao Paulo 2003 Smoking Prevalence
Number of Deaths	Copy of UF 35 Sao Paulo 2003 Number of Deaths
Relative Risk	CPS–II(82-88)
1 Among adults aged 35 years and older.
2 Does not include burn or second hand smoke deaths.

## Sheet: Plan3
Age-Adjusted SAM Rate per 100,000 1,2
Disease Category	Male	Female	Total
Malignant Neoplasms
Lip, Oral Cavity, Pharynx	17.2	1.4	8.2
Esophagus	15.0	2.2	7.7
Stomach	11.7	1.6	5.7
Pancreas	4.1	2.3	3.0
Larynx	12.8	0.7	5.7
Trachea, Lung, Bronchus	53.3	14.4	30.1
Cervix Uteri	0.0	1.4	0.8
Kidney and Renal Pelvis	3.0	0.0	1.2
Urinary Bladder	5.6	0.7	2.6
Acute Myeloid Leukemia	1.1	0.3	0.6
Sub-total	123.8	25.0	65.6
Cardiovascular Diseases
Ischemic Heart Disease	82.7	23.5	48.3
Other Heart Disease	24.4	6.9	13.6
Cerebrovascular Disease	39.4	19.2	27.1
Atherosclerosis	1.7	0.2	0.8
Aortic Aneurysm	19.0	5.5	11.0
Other Arterial Disease	2.4	1.1	1.6
Sub-total	169.6	56.4	102.4
Respiratory Diseases
Pneumonia, Influenza	30.0	9.7	17.2
Bronchitis, Emphysema	15.0	4.0	8.1
Chronic Airway Obstruction	72.4	23.1	41.2
Sub-total	117.4	36.8	66.5
Total	410.8	118.2	234.5
Data Elements
Smoking Prevalence	Copy of UF 35 Sao Paulo 2003 Smoking Prevalence
Number of Deaths	Copy of UF 35 Sao Paulo 2003 Number of Deaths
Relative Risk	CPS–II(82-88)
Selected Population	Copy of UF 35 Sao Paulo 2000 Resident Population
Standard Population	Copy of Brazilian 2000 Standard Population
1 Among adults aged 35 years and older.
2 Does not include burn or second hand smoke deaths.
