# Supplementary material for: Smoking-attributable mortality and years of potential life lost in 16 Brazilian capitals, 2003: a prevalence-based study
Source: BMC Public Health. 2009 Jun 26;9:206. doi: 10.1186/1471-2458-9-206 (PMC2711948; doi:10.1186/1471-2458-9-206)
Supplement: Additional file 17 — Vitória. Data for the city of Vitória in 2003, this file contains three spreadsheets: Mortality SAF by Sex and Age, SAM and Age-Adjusted SAM Rate per 100,000. [file 1471-2458-9-206-S17.xls]

## Sheet: Plan1
Mortality Smoking-Attributable Fractions by Sex and Age1
		Male		Female
Disease Category		35–64	65+	35–64	65+
Malignant Neoplasms
Lip, Oral Cavity, Pharynx		0.76	0.71	0.48	0.37
Esophagus		0.71	0.74	0.59	0.47
Stomach		0.28	0.29	0.1	0.08
Pancreas		0.27	0.17	0.24	0.17
Larynx		0.83	0.83	0.74	0.64
Trachea, Lung, Bronchus		0.89	0.88	0.72	0.62
Cervix Uteri		-	-	0.11	0.07
Kidney and Renal Pelvis		0.39	0.39	0.06	0.03
Urinary Bladder		0.47	0.48	0.27	0.21
Acute Myeloid Leukemia		0.24	0.23	0.08	0.08
Cardiovascular Diseases
Ischemic Heart Disease		0.39	0.16	0.29	0.08
Other Heart Disease		0.21	0.18	0.1	0.06
Cerebrovascular Disease		0.36	0.07	0.36	0.04
Atherosclerosis		0.31	0.25	0.12	0.06
Aortic Aneurysm		0.66	0.65	0.55	0.41
Other Arterial Disease		0.21	0.08	0.18	0.11
Respiratory Diseases
Pneumonia, Influenza		0.23	0.23	0.18	0.1
Bronchitis, Emphysema		0.9	0.92	0.79	0.75
Chronic Airway Obstruction		0.81	0.83	0.75	0.67
Data Elements
Smoking Prevalence	Copy of UF 32 Vitoria 2003 Smoking Prevalence
Relative Risk	CPS–II(82-88)
1 Among adults aged 35 years and older.

## Sheet: Plan2
Smoking-Attributable Mortality1,2
Disease Category	Male	Female	Total
Malignant Neoplasms
Lip, Oral Cavity, Pharynx	11	0	11
Esophagus	8	0	8
Stomach	6	0	6
Pancreas	0	1	1
Larynx	8	0	8
Trachea, Lung, Bronchus	20	8	28
Cervix Uteri	0	0	0
Kidney and Renal Pelvis	0	0	0
Urinary Bladder	0	0	0
Acute Myeloid Leukemia	0	0	0
Sub-total	53	9	62
Cardiovascular Diseases
Ischemic Heart Disease	23	8	31
Other Heart Disease	6	1	7
Cerebrovascular Disease	15	13	28
Atherosclerosis	0	0	0
Aortic Aneurysm	8	2	10
Other Arterial Disease	0	0	0
Sub-total	52	24	76
Respiratory Diseases
Pneumonia, Influenza	4	2	6
Bronchitis, Emphysema	5	1	6
Chronic Airway Obstruction	26	12	38
Sub-total	35	15	50
Total	140	48	188
Data Elements
Smoking Prevalence	Copy of UF 32 Vitoria 2003 Smoking Prevalence
Number of Deaths	Copy of UF 32 Vitoria 2003 Number of Deaths
Relative Risk	CPS–II(82-88)
1 Among adults aged 35 years and older.
2 Does not include burn or second hand smoke deaths.

## Sheet: Plan3
Age-Adjusted SAM Rate per 100,000 1,2
Disease Category	Male	Female	Total
Malignant Neoplasms
Lip, Oral Cavity, Pharynx	25.8	0.0	10.2
Esophagus	17.8	0.0	7.1
Stomach	13.6	0.0	5.5
Pancreas	0.0	1.1	0.8
Larynx	20.2	0.0	7.6
Trachea, Lung, Bronchus	45.1	12.5	26.2
Cervix Uteri	0.0	0.0	0.0
Kidney and Renal Pelvis	0.0	0.0	0.0
Urinary Bladder	0.0	0.0	0.0
Acute Myeloid Leukemia	0.0	0.0	0.0
Sub-total	122.5	13.6	57.4
Cardiovascular Diseases
Ischemic Heart Disease	51.2	12.6	28.8
Other Heart Disease	15.3	1.1	6.3
Cerebrovascular Disease	33.8	20.3	25.4
Atherosclerosis	0.0	0.0	0.0
Aortic Aneurysm	20.0	3.0	9.3
Other Arterial Disease	0.0	0.0	0.0
Sub-total	120.3	37.0	69.8
Respiratory Diseases
Pneumonia, Influenza	12.9	2.9	5.3
Bronchitis, Emphysema	14.1	1.1	5.2
Chronic Airway Obstruction	72.1	16.2	35.5
Sub-total	99.1	20.2	46.0
Total	341.9	70.8	173.2
Data Elements
Smoking Prevalence	Copy of UF 32 Vitoria 2003 Smoking Prevalence
Number of Deaths	Copy of UF 32 Vitoria 2003 Number of Deaths
Relative Risk	CPS–II(82-88)
Selected Population	Copy of UF 32 Vitoria 2000 Resident Population
Standard Population	Copy of Brazilian 2000 Standard Population
1 Among adults aged 35 years and older.
2 Does not include burn or second hand smoke deaths.
